# Supplementary material for: White matter disconnection of left multiple demand network is associated with post-lesion deficits in cognitive control
Source: Nat Commun. 2023 Mar 29;14:1740. doi: 10.1038/s41467-023-37330-1 (PMC10060223; doi:10.1038/s41467-023-37330-1)
Supplement: Supplementary file 4 — Source Data [file 41467_2023_37330_MOESM4_ESM.xlsx]

## Sheet: Figure4a
	AC	FC	AC+FC
Cross-validation	-86.8	-68.2	-86.2
TMT-1 -> TMT-2	-160.4	-144.2	-159.8
TMT-1 -> Stroop	123.6	152.3	125.2

## Sheet: Figure4b
	BH,AC	LH,AC	RH,AC	LH,FC
Cross-validation	-86.8	-87.4	-72.7	-68.1
TMT-1 -> TMT-2	-160.4	-160.4	-148.4	-143.3
TMT-1 -> Stroop	123.6	121.8	162.8	147.3

## Sheet: Figure4c
	All	MDN	ED	LV
Cross-validation	-86.8	-83.1	-77.3	-70
TMT-1 -> TMT-2	-160.4	-157.1	-145.9	-142.9
TMT-1 -> Stroop	123.6	111.4	129.2	145.9

## Sheet: Figure4d
	AC	AC+FC
Cross-validation	-83.1	-82.5
TMT-1 -> TMT-2	-157.1	-158.7
TMT-1 -> Stroop	111.4	118.8

## Sheet: Figure4e
TMT-1->TMT-2			TMT-1->Stroop
True score	Prediction		0.376709	-0.620395
3.95124	3.81177		0.0573077	-0.646813
3.7612	3.80445		-1.64846	1.0019
3.61092	4.08539		0.341077	1.79105
4.51086	4.19543		0.877666	1.74498
4.2485	4.17669		0.42685	0.180503
3.58352	3.95724		-0.051903	1.33435
3.21888	4.11421		-1.21486	0.277623
3.3673	3.98526		1.19807	2.23421
3.29584	4.07488		0.0347172	0.858816
3.52636	3.86605		-1.17267	-0.45678
4.91265	3.97851		0.669591	0.294086
3.55535	3.72064		-0.806545	-1.22131
3.2581	3.72566		-0.850381	-1.18865
2.77259	3.71442		-0.244877	-1.23062
4.17439	4.13381		-0.649084	1.35076
4.45435	3.69169		-0.0192101	-1.378
4.06044	4.10106		0.176204	1.04223
3.43399	3.74184		-0.976841	-1.13044
3.93183	4.01148		-0.487874	0.418457
4.94876	4.11272		1.7725	1.23558
3.58352	3.89755		-0.0119342	-0.0430855
4.95583	4.27904		6.04874	2.33419
3.73767	4.21018		0.927122	1.85043
3.80666	4.10437		1.97856	1.29805
4.33073	3.89793		-0.616629	-0.150396
2.70805	3.69169		0.201487	0.541677
3.17805	4.10897		-1.54491	-1.378
3.17805	3.94752		-0.670883	1.16661
4.84419	3.72753		-0.230378	0.171385
3.73767	3.73255		2.25042	1.35476
3.68888	3.88681		0.111421	-1.18997
4.30407	4.11246		-0.610077	-1.1847
3.71357	3.70399		-0.205915	-0.175556
4.18965	3.77449		-2.01449	1.24372
5.2933	3.74831		-0.230522	-1.35033
4.35671	4.04852		3.09036	-0.863107
3.3673	3.7326		1.81725	-1.15732
2.83321	3.70433		-1.02614	0.758528
4.49981	4.09456		-0.136434	0.850104
3.3322	4.03212		-1.00603	-1.11275
4.09434	3.91568		-0.291243	-1.3071
3.29584	3.94896		0.423632	0.98349
3.80666	3.71165		-1.37126	0.678765
3.66356	3.74825		0.126339	-0.0564344
2.77259	3.81445		0.415592	0.290287
3.61092	3.69169		-0.322086	-1.24856
5.24702	4.17148		0.870102	-1.12679
3.21888	4.09582		-1.00809	-0.749513
4.15888	3.98023		-0.850878	-1.378
4.21951	4.04333		-0.817081	1.44819
4.26268	3.87925		-1.02918	1.11938
3.46574	3.7227		-0.607196	0.534259
4.82831	4.10574		-0.159561	0.434077
4.31749	3.82917		0.648635	0.659283
4.61512	3.84034		-2.27651	-0.792869
4.04305	3.92121		0.254038	-0.161792
3.66356	3.70937		-0.916814	-1.17694
3.8712	3.7174		1.10818	1.26617
3.61092	3.70316		0.646984	-0.568399
3.49651	3.69632		1.31828	-0.414089
4.26268	3.95413		-0.519552	-0.0107035
4.75359	4.20507		-0.80625	-1.34613
3.2581	4.1652		-0.318782	-1.21133
3.52636	3.80784		-1.40968	-1.30365
4.02535	3.89889		1.81747	-1.34798
3.68888	3.8888		0.90528	0.10861
2.83321	3.89764		1.84595	1.82423
3.61092	3.84999		-0.984331	1.4295
3.3673	4.00976		0.32431	-0.661452
4.33073	3.92269		-0.225281	-0.165364
2.99573	3.81263		-0.0165381	-0.306784
3.13549	3.95841		-0.264036	-0.149486
2.19722	3.92221		-1.1173	-0.455136
3.80666	4.14842		-0.649902	0.684546
4.11087	3.90707		-0.0284412	0.00628261
2.3979	3.88196		-0.437147	-0.667899
4.75359	3.73641		0.181106	0.265585
3.13549	3.98513		-0.219057	-0.0282967
3.66356	3.92971		0.423741	1.58368
4.30407	3.89583		0.423741	0.0185961
3.09104	3.99989		-0.658143	-0.249391
3.52636	4.08165		2.77268	-1.08805
2.70805	3.97242		-1.12659	0.475317
4.75359	3.76622		-0.899832	0.0824268
3.46574	3.7013		0.192499	-0.192589
1.09861	4.05232		0.157877	0.471082
3.55535	3.73585		0.00110397	0.967448
3.3322	4.02497		0.501345	0.176339
2.99573	3.81869		0.162937	-1.05143
4.52179	4.12416		-0.288202	-1.31568
3.49651	3.70515		-0.596965	0.790509
2.99573	3.99487		0.862251	-1.14058
3.49651	4.07492		-0.484189	0.621888
1.94591	4.123		0.0883475	-0.716412
3.52636	3.80631		1.46958	1.18753
2.56495	3.76102		0.231205	1.27957
3.13549	3.98493		1.72795	-1.30174
3.78419	4.06508		-0.205773	0.509992
3.61092	3.94129		0.0526779	1.02824
3.04452	4.06687		0.0913137	1.13768
4.14313	4.00043		-0.596158	-0.756568
3.71357	3.69169		-0.876965	-0.928421
3.49651	3.91564		-0.944879	0.276315
4.06044	4.1394		-0.33114	0.837469
4.06044	3.80707		0.445371	0.182155
3.91202	4.01186		-0.378507	0.94566
3.49651	3.78155		-0.448044	0.411796
2.63906	3.94945		-0.155193	-1.378
3.04452	3.93404		0.0331979	-0.0536448
3.29584	3.77032		0.57337	0.802376
4.66344	4.0711		-0.0213501	1.31119
3.78419	4.06304		0.70027	-0.768014
2.48491	3.73842		-0.659147	0.618071
4.64439	3.96218		2.36782	-0.596817
4.09434	4.24375		-0.0717494	-0.882855
3.09104	3.69169		-0.173319	0.240642
3.21888	3.80603		-2.72283	0.193516
3.2581	4.04791		0.203332	-0.868152
3.21888	3.73492		0.740102	1.0823
3.78419	4.11189		0.0627203	1.03001
3.43399	3.72953		-0.349666	-1.13898
3.71357	3.73343		0.0395278	0.253805
3.58352	3.72004		0.0155249	2.13782
4.29046	3.73263		-0.969353	-1.18289
4.15888	3.85499		-0.343906	-1.378
3.17805	4.04577		-0.508007	-0.673173
3.17805	4.14712		-0.550744	0.824329
2.89037	3.82361		-0.472011	-1.1939
2.89037	4.01637		-0.715967	1.34679
4.07754	3.69782		-0.186509	-1.13266
3.13549	3.69362		-0.555965	-0.208159
3.2581	4.03237		0.450528	-1.23009
2.77259	3.83402		0.430157	-1.26067
3.29584	4.02347		0.173691	-1.11254
4.46591	3.91613		-0.291664	-0.500839
3.55535	3.70017		0.328827	0.849077
4.66344	3.92868		0.512753	1.3771
3.4012	4.27431		-0.87541	-0.611024
2.48491	3.70672		1.12421	0.608334
3.46574	3.7962		0.894306	-1.33825
4.15888	3.84282		-0.769843	0.0645682
3.3322	3.87219		-0.517225	-1.3655
4.46591	4.1956		0.378726	0.767101
2.77259	3.8694		-0.877072	-0.628224
4.57471	4.02302		-0.302887	0.553226
1.09861	3.83691		0.730071	-0.0542008
3.3673	3.89828		-0.623934	-1.323
4.35671	4.18679		2.81	-0.0917613
4.67283	3.90214		0.807969	2.26548
4.58497	4.22127		0.694402	-1.31847
3.93183	3.74618		-0.332946	-0.739798
3.68888	3.97116		0.382725	-0.526077
3.98898	4.0453		-0.777337	-0.235651
3.55535	3.77723		0.852421	1.65763
3.17805	3.76228		-0.302906	-0.297059
3.3673	3.80391		-0.585296	0.615334
3.3322	3.74334		0.0173661	-0.436356
2.99573	3.93263		0.0984662	-0.123239
4.2485	4.0833		0.776671	1.52624
1.60944	3.6964		0.323501	-0.156652
3.61092	3.84675		-0.591025	1.83772
4.48864	3.95121		-0.252663	-1.15961
4.06044	4.00986		0.752727	0.331079
3.43399	3.71245		0.270406	0.835958
3.3322	4.12305		0.0536471	-0.823333
3.71357	4.35393		0.34921	-1.0095
1.38629	3.72021		0.207605	-0.6503
3.17805	3.75439		-0.542632	-1.07776
5.2933	3.78673		0.457679	0.184336
4.38203	3.89536		1.09918	1.16137
3.21888	3.75695		-0.498241	-1.35751
4.27667	3.96267		-0.462776	-0.372542
3.43399	3.8539		-0.31906	0.0856546
3.58352	3.93332		1.71858	0.685174
3.93183	3.81127		0.597856	-1.26087
3.61092	3.96316		0.0180696	1.41916
2.48491	4.02843		-0.56051	2.67227
3.55535	4.01021		1.55066	-1.20308
5.04986	3.98562		-0.177341	-1.00637
3.4012	3.99926		2.03351	-0.915802
3.93183	3.88224		0.563747	-0.19511
4.17439	3.83286		0.712926	-0.9968
3.80666	3.99045		-1.09049	0.368156
2.94444	4.14627		-0.635025	-0.40322
4.78749	4.02687		-0.855024	0.188869
4.67283	4.20487		0.196275	-0.786604
4.41884	4.19206		-0.988939	0.302771
2.99573	3.70668		-0.309586	0.75575
3.13549	3.81371		-2.52092	0.602861
4.39445	3.88042		1.57312	0.433138
3.3673	3.80929		-0.292861	0.420182
4.98361	4.134		0.0176512	-0.159822
2.07944	3.90271		-0.449581	-0.603921
3.2581	3.72881		0.373836	0.417538
3.85015	3.92957		0.280302	1.47648
4.2485	4.09808		1.29857	0.795479
3.58352	3.79742		2.75273	1.75358
3.29584	3.92107		-0.827867	1.67337
4.06044	3.75054		-0.844462	-1.28084
2.99573	3.82637		-0.876807	-0.635878
2.07944	3.76926		0.29828	-0.230938
4.21951	4.11156		0.204626	-0.689152
4.09434	3.9293		1.41013	1.49013
3.2581	4.11052		-1.1273	-0.0462441
3.46574	3.9011		-0.582321	-1.18809
0	3.87979		-0.191176	0.0511192
2.63906	3.72742		0.702228	1.11143
4.89035	3.8978		0.0974963	-0.855853
3.80666	3.71054		0.234182	0.109385
5.0814	3.82268		-0.100712	-1.01842
4.11087	3.81119		-0.771036	-0.539585
3.93183	3.83058		-0.573876	-0.875009
4.45435	3.93842		-0.0145816	1.20882
3.55535	3.69506		0.780809	0.115967
4.5326	4.18571		-0.91263	1.22075
3.7612	3.93168		-1.02302	-0.245873
4.82831	4.25641		-1.00015	-0.207418
4.39445	3.89922		-1.18672	-1.15733
3.43399	3.83625		0.52814	-0.257654
2.63906	3.72564		-0.775064	-1.19658
3.66356	3.74163		-1.48909	-1.30655
3.3322	3.80991		-1.1345	-1.378
5.09987	3.72986		-0.290336	-1.378
3.80666	4.03026		-0.777797	-1.16907
3.58352	3.88759		1.014	1.42947
3.71357	3.69584		-1.14084	-1.09386
3.49651	3.70213		0.732741	1.3725
3.8712	3.77859		-0.442328	0.70512
4.29046	3.72594
3.7612	4.1341
4.18965	3.89258
4.23411	4.06864
3.8712	3.95773
3.2581	3.75427
3.93183	3.80619
3.2581	4.05686
4.78749	4.0725
3.68888	3.69324
2.70805	3.69605
4.14313	3.89413
3.7612	3.69169
4.09434	3.8344
4.70953	3.88524
4.75359	4.19125
5.22036	4.0344
4.49981	3.92512
4.52179	3.7902
3.58352	3.74069
4.93447	4.0842
4.15888	4.08142
4.20469	3.69169
3.8712	3.8831
3.43399	3.92696
4.2485	4.0011
3.3673	4.05682
2.70805	3.73432
3.61092	4.05684
3.8712	3.96293
4.33073	3.9926
4.14313	3.94545
3.13549	3.97631
3.61092	4.05554
3.71357	4.11634
3.04452	4.25616
4.2485	3.91716
3.09104	3.82013
3.73767	3.69437
4.26268	4.0238
4.29046	3.69169
3.49651	3.97023
4.90527	4.2186
4.23411	3.83206
4.04305	4.03147
4.72739	4.20654
4.80402	3.80544
4.26268	3.75903
4.34381	3.89154
4.62497	4.20533
5.14749	3.82659
4.89784	4.11261
4.33073	4.14469
4.7185	4.18796
2.19722	3.76005
4.00733	3.93779
2.83321	3.76447
3.63759	3.71872
3.91202	3.87843

## Sheet: Figure4f
Simulated AICs	MDN
118.116	111.4
119.775
125.41
130.049
126.821
119.611
126.054
126.778
123.069
130.165
116.615
133.218
122.934
121.237
124.62
123.737
115.673
123.765
126.12
123.432
124.162
127.347
129.618
125.147
118.221
121.995
123.812
124.041
123.479
121.927
116.95
126.276
119.356
127.834
121.124
121.117
121.933
118.415
128.551
124.318
129.971
126.297
127.12
116.107
125.182
124.941
122.005
123.175
126.976
126.146
119.516
123.931
130.528
140.922
134.241
129.27
114.851
128.591
125.714
124.077
131.408
128.598
127.615
129.447
121.667
120.846
126.525
135.197
123.087
136.072
126.75
120.055
114.814
125.93
119.944
124.032
124.31
126.682
126.88
126.362
126.266
132.553
131.467
124.509
119.009
120.511
124.448
127.215
130.069
130.096
123.322
127.815
120.76
115.543
117.065
127.482
121.816
122.817
119.281
120.895
123.981
117.049
122.398
118.309
130.311
119.216
116.981
124.409
123.512
113.502
124.155
118.243
131.539
122.641
119.863
128.804
123.976
120.666
127.345
127.756
125.228
119.944
120.938
120.877
125.846
127.341
114.925
123.888
118.499
129.43
120.004
128.012
124.598
133.349
128.009
127.901
127.807
113.778
127.959
127.48
123.152
122.397
128.277
122.933
121.612
125.034
125.389
122.704
125.382
116.834
122.012
122.126
123.152
127.531
133.204
123.46
132.949
129.004
123.65
122.823
120.076
118.304
128.035
121.186
123.521
120.845
136.399
124.115
124.599
121.774
122.175
130.004
122.834
128.564
130.718
122.679
126.087
122.968
115.483
131.189
132.812
119.344
128.451
116.515
121.97
129.621
121.186
124.899
123.036
126.612
129.729
124.083
112.64
126.427
130.192
124.984
130.097
113.152
113.845
125.618
122.485
132.679
123.163
122.701
121.371
128.11
122.798
116.254
118.687
124.204
123.203
119.481
119.946
127.964
123.318
123.983
128.238
129.226
125.09
125.644
117.682
113.651
118.867
119.391
118.507
113.57
130.847
126.158
126.896
121.922
130.495
129.149
128.769
123.712
120.177
122.676
122.064
126.132
121.608
122.506
118.853
129.092
122.785
123.579
120.133
123.323
123.78
127.991
126.538
122.894
115.073
127.413
122.928
120.295
124.821
129.097
129.91
120.875
120.746
119.965
127.671
122.152
120.898
122.755
129.643
133.846
124.715
121.934
128.99
122.98
121.434
125.565
126.342
123.412
121.793
122.999
130.511
119.294
119.006
113.845
121.524
120.098
124.408
126.039
116.821
124.954
126.951
134.084
116.828
124.741
118.116
125.248
117.36
130.587
118.122
124.623
127.328
126.165
134.733
126.089
118.881
128.317
130.362
127.762
116.233
117.642
116.226
123.814
119.231
129.675
124.03
114.096
120.406
120.28
119.749
120.681
123.51
130.305
119.32
126.159
123.5
120.49
121.469
125.3
118.226
126.734
126.422
120.847
118.838
129.239
126.78
120.41
135.263
124.645
129.889
129.785
127.224
119.493
126.703
126.982
120.103
128.129
119.722
123.562
119.671
133.962
122.541
123.466
125.472
123.013
120.361
120.978
116.261
128.978
129.982
121.007
118.489
122.343
127.931
118.188
117.785
116.412
130.185
113.376
131.576
119.606
122.794
127.374
112.756
118.351
117.353
124.434
121.466
135.245
123.444
117.255
124.074
130.238
123.495
122.964
123.995
114.529
124.55
124.37
119.959
124.638
119.432
125.456
120.51
122.566
127.865
120.597
118.384
128.089
129.318
125.845
118.562
125.878
122.821
115.981
120.387
122.899
119.732
116.562
131.138
121.213
123.256
129.184
119.954
122.43
124.024
126.598
123.041
116.732
120.596
118.826
120.618
128.268
123.378
123.464
128.839
115.247
114.452
120.39
125.993
123.006
124.349
121.309
130.11
115.213
116.076
117.247
122.798
124.139
134.266
126.262
131.941
128.943
120.05
123.986
121.714
119.706
120.452
122.616
128.599
131.949
125.919
122.554
122.753
116.59
124.715
116.965
127.088
117.603
121.337
131.844
127.037
133.467
129.309
117.568
129.982
129.863
127.913
123.681
122.839
119.079
121.554
128.726
125.359
127.948
121.306
115.332
129.633
126.032
113.345
132.574
124.066
126.633
124.391
129.286
128.662
123.433
131.412
125.534
134.524
130.138
129.798
122.686
121.597
122.433
126.409
124.564
122.334
126.032
114.636
123.928
123.462
123.414
125.972
123.853
123.546
116.331
127.183
125.076
132.032
125.717
119.257
119.384
125.397
123.793
136.543
120.963
123.364
125.132
121.532
120.058
119.618
125.289
130.455
122.904
120.551
126.592
130.746
125.8
127.346
125.627
123.808
124.67
114.858
128.512
126.242
125.084
115.493
132.31
115.779
128.061
132.248
116.556
137.915
127.538
126.785
120.745
123.388
132.987
123.937
116.606
123.316
123.207
129.139
126.895
124.854
125.321
123.431
113.161
116.663
120.471
127.702
124.047
126.711
128.674
116.204
121.325
122.727
125.119
120.679
127.056
122.66
128.57
122.836
121.073
130.881
118.692
120.854
125.789
118.497
121.572
127.813
122.579
111.799
117.334
120.904
129.674
116.128
123.258
133.674
127.704
123.027
129.306
124.516
124.121
121.63
122.731
123.326
118.684
116.688
133.919
132.632
126.023
124.56
124.584
131.897
121.638
125.373
131.457
126.273
120.293
125.866
126.809
126.035
122.116
131.001
123.127
121.575
118.704
123.589
122.259
126.002
118.983
119.961
119.811
122.096
131.308
120.035
119.738
130.345
131.845
124.462
115.156
119.535
116.34
128.834
123.251
126.296
131.712
109.927
118.506
121.465
120.232
122.979
132.448
130.953
126.43
128.734
122.522
122.876
120.664
127.293
129.832
125.81
120.298
133.562
124.277
120.332
125.986
126.439
117.818
126.5
129.843
126.86
129.996
120.656
123.516
125.777
123.379
117.051
122.85
123.749
130.285
124.404
128.68
128.628
122.37
122.45
121.432
122.366
119.261
120.792
123.866
125.186
113.585
124.153
130.4
119.255
118.058
113.217
117.266
126.688
117.279
120.907
134.922
124.252
123.88
114.089
121.831
112.917
134.325
126.553
128.682
120.777
118.88
122.42
123.164
136.856
120.286
126.989
123.619
133.281
119.019
116.309
117.07
114.723
116.236
127.94
124.048
121.395
117.481
119.905
124.352
128.912
127.19
122.16
130.13
135.267
121.021
121.443
129.755
123.771
122.262
131.941
135.319
136.009
117.653
122.883
121.547
142.974
122.202
123.245
124.675
114.424
115.236
124.656
133.084
126.391
124.366
120.817
122.118
134.115
119.951
129.364
119.579
121.803
134.166
120.702
120.974
129.642
118.235
111.856
123.233
121.652
113.131
127.35
113.872
117.9
128.948
123.774
126.951
127.776
125.254
124.86
123.368
117.922
115.052
130.721
119.365
123.046
127.009
125.227
126.014
134.113
116.627
130.485
122.713
124.075
133.637
124.166
126.141
120.019
121.889
123.605
129.619
120.383
117.833
122.942
122.26
128.296
124.292
125.891
128.033
119.984
122.511
115.607
120.231
120.429
119.861
132.698
124.28
125.713
130.61
115.993
127.827
120.28
122.219
119.748
120.369
124.749
119.408
128.999
123.655
118.376
120.951
121.351
124.584
119.106
111.857
119.93
143.518
128.653
128.341
124.728
127.183
127.375
119.587
123.104
128.227
126.112
125.307
120.382
131.592
132.039
129.623
115.935
128.576
122.648
134.341
125.318
124.317
133.022
126.622
137.141
124.128
125.834
122.067
118.86
121.257
115.685
126.802
129.704
127.89
127.945
123.317
129.985
130.478
128.89
126.318
118.652
124.02
117.18
122.781
123.742
127.634
120.874
119.794
122.387
123.164
120.749
123.423
128.372
113.335
127.486
127.77
122.553
124.399
112.891
133.161
119.834
124.758
126.367
118.901
127.13
117.558
119.787
127.519
124.782
121.811
129.03
135.179
128.119
113.667
117.762
128.985
122.667
130.991
121.929
124.197
122.982
114.196
125.926
118.907
120.337
123.289
123.622
123.724
122.701
124.041
119.461
119.459
124.013
129.222
127.397
122.834
123.351
117.52
127.102
130.433
128.831
112.851
122.869
117.991
122.735
128.962
131.602
120.022
129.652
119.415
123.375
125.351
126.895
134.25
123.481
135.491
130.062
124.66
119.872
130.052
134.017
131.16
120.249
124.819
122.029
124.037
130.465
119.51
121.394
123.59
133.317
118.377
124.5
128.411
127.505
125.473
125.521
123.575
123.316
127.7
115.897
132.507
131.171
112.218
121.779
125.633
125.862
118.779
127.502
129.187
126.409
129.21
116.592
126.304
115.736
121.308
131.708
120.597
117.81
127.221
126.74
130.868
128.253
124.86
124.601
118.332
130.595
129.431
125.61
123.604
126.408
122.133
127.23
128.899
115.961
114.787

## Sheet: Figure4g
	MDN	LM	CPM+LM
TMT-1 -> TMT-2	-157.1	-149.34	-161.6
TMT-1 -> Stroop	111.4	136.6	126.7
